# Supplementary material for: Hypermethylation of the alternative AWT1 promoter in hematological malignancies is a highly specific marker for acute myeloid leukemias despite high expression levels
Source: J Hematol Oncol. 2014 Jan 9;7:4. doi: 10.1186/1756-8722-7-4 (PMC3900738; doi:10.1186/1756-8722-7-4)
Supplement: Additional file 3: Table S2 — Characterization of hematological neoplasms using WHO classification with information on age and sex of the patients (if data available). The methylation values obtained following pyrosequencing for the WT1 and AWT1 promoters are also given. [file 1756-8722-7-4-S3.xlsx]

## Sheet: Sheet1
	MYELOID NEOPLASM
	MYELOPROLIFERATIVE NEOPLASMS
			MEAN WT1	MEAN AWT1	GENDER	AGE
	CHRONIC MYELOID LEUKEMIA		5.57833	72.535	M	74
	CHRONIC MYELOID LEUKEMIA		2.30833	60.015	M	28
	CHRONIC MYELOID LEUKEMIA		2.97167	56.755	M	50
	CHRONIC MYELOID LEUKEMIA		16.725	47.6425	M	51
	CHRONIC MYELOID LEUKEMIA		3.77833	22.5	M	82
	CHRONIC MYELOID LEUKEMIA		5.47667	13.105	M	79
	CHRONIC MYELOID LEUKEMIA		1.415	33.585	F	63
	CHRONIC MYELOID LEUKEMIA		27.11	32.105	F	84
	CHRONIC MYELOID LEUKEMIA		1.98333	32.09	F	55
	CHRONIC MYELOID LEUKEMIA		3.24167	30.9175	F	70
	CHRONIC MYELOID LEUKEMIA		5.25833	23.475	F	33
	CHRONIC MYELOID LEUKEMIA		6.55167	18.9575	F	71
	POLYCYTHEMIA VERA		2.30333	17.31	M	55
	ESSENTIAL THROMBOCYTHEMIA		2.69	6.9725	M	81
	ESSENTIAL THROMBOCYTHEMIA		1.39167	15.2825	F	78
	ESSENTIAL THROMBOCYTHEMIA		3.41333	9.0875	F	62
	ACUTE MYELOID LEUKEMIA
	WITH RECURRENT GENETIC ABNORMALITIES
	ACUTE MYELOID LEUKEMIA INV(16)		4.19333	56.8272	M	72
	ACUTE MYELOID LEUKEMIA INV(16)		1.54	56.6998	M	27
	ACUTE MYELOID LEUKEMIA INV(16)		4.35167	57.3118	M	64
	ACUTE MYELOID LEUKEMIA INV(16)		6.04833	54.4644	F	107
	ACUTE MYELOID LEUKEMIA INV(16)		10.86	55.1141	F	69
	ACUTE MYELOID LEUKEMIA INV(16)		5.05	56.8878	F	84
	ACUTE MYELOID LEUKEMIA INV(16)		4.63333	56.2994	F	71
	ACUTE MYELOID LEUKEMIA INV(16)		5.22	54.7886	F	9
	ACUTE MYELOID LEUKEMIA t(15;17)		7.07333	66.575	M	72
	ACUTE MYELOID LEUKEMIA t(15;17)		7.12	69.0625	M	22
	ACUTE MYELOID LEUKEMIA t(15;17)		12.7967	56.16	M	53
	ACUTE MYELOID LEUKEMIA t(15;17)		14.915	77.34	F	21
	ACUTE MYELOID LEUKEMIA t(15;17)		12.495	63.635	F	75
	ACUTE MYELOID LEUKEMIA t(15;17)		5.08833	68.355	F	69
	ACUTE MYELOID LEUKEMIA t(15;17)		3.49333	70.29	F	64
	ACUTE MYELOID LEUKEMIA t(9;11)		3.28833	57.4317	M	16
	ACUTE MYELOID LEUKEMIA t(9;11)		4.81833	17.2775	M	56
	ACUTE MYELOID LEUKEMIA t(9;11)		4.27	51.955	F	40
	ACUTE MYELOID LEUKEMIA t(9;11)		5.375	73.395	F	63
	ACUTE MYELOID LEUKEMIA t(9;11)		6.89667	56.9319	F	48
	ACUTE MYELOID LEUKEMIA t(10;11)		2.98833	13.78	M	5
	ACUTE MYELOID LEUKEMIA t(10;11)		4.81333	56.2734	F	28
	ACUTE MYELOID LEUKEMIA INV(3)		4.62445	69.1525	M	76
	ACUTE MYELOID LEUKEMIA INV(3)		3.87055	79.835	M	58
	ACUTE MYELOID LEUKEMIA INV(3)		1.89929	78.655	F	76
	ACUTE MYELOID LEUKEMIA INV(3)		4.42214	72.05	F	27
	ACUTE MYELOID LEUKEMIA INV(3)		4.41864	80.2625	F	33
	ACUTE MYELOID LEUKEMIA INV(3)		4.84111	80.595	F	53
	ACUTE MYELOID LEUKEMIA INV(3)		5.64067	80.3125	F	70
	ACUTE MYELOID LEUKEMIA INV(3)		4.93642	75.82	M	51
	ACUTE MYELOID LEUKEMIA INV(3)		6.12413	29.8725	F	75
	ACUTE MYELOID LEUKEMIA INV(3)		5.14667	55.8125	F	71
	NMP1 mutation		16.3133	78.295	M	25
	NMP1 mutation		5.485	44.04	F	79
	AML MYELODYSPLASIA-RELATED CHANGES		5.14667	55.8125	F	90
	AML MYELODYSPLASIA-RELATED CHANGES		2.12667	29.3925	M	83
	AML MYELODYSPLASIA-RELATED CHANGES		2.87333	66.7825	M	17
	AML MYELODYSPLASIA-RELATED CHANGES		3.46667	68.0675	F	81
	AML MYELODYSPLASIA-RELATED CHANGES		5.09667	10.2325	F	69
	AML MYELODYSPLASIA-RELATED CHANGES		2.065	44.255	F	74
	AML MYELODYSPLASIA-RELATED CHANGES		2.065	44.255	F	70
	ACUTE MYELOID LEUKEMIA NOS		2.47833	60.845	F	88
	ACUTE MYELOID LEUKEMIA NOS		5.075	28.725	F	85
	ACUTE MYELOID LEUKEMIA NOS		3.145	43.5275	M	76
	ACUTE MYELOID LEUKEMIA NOS		1.53167	84.615	M	75
	ACUTE MYELOID LEUKEMIA NOS		1.95	15.1225	M	81
	ACUTE MYELOID LEUKEMIA NOS		6.57	58.93	M	79
	ACUTE MYELOID LEUKEMIA NOS		3.23333	70.405	F	86
	ACUTE MYELOID LEUKEMIA NOS		53.54	67.2225	F	67
	ACUTE MYELOID LEUKEMIA NOS		0.641667	76.835	F	89
	ACUTE MYELOID LEUKEMIA NOS		2.88833	57.19	M	68
	ACUTE MYELOID LEUKEMIA NOS		2.95	34.175	F	75
	ACUTE MYELOID LEUKEMIA NOS		3.71667	93.0025	M	86
	ACUTE MYELOID LEUKEMIA NOS		7.05333	55.3044	F	41
	ACUTE MYELOID LEUKEMIA NOS		3.77167	54.7418	M	70
	ACUTE MYELOID LEUKEMIA NOS		21.3617	56.1961	F	80
	ACUTE MYELOID LEUKEMIA NOS		4.28667	56.8411	M	76
	ACUTE MYELOID LEUKEMIA NOS		6.58167	55.7757	F	74
	ACUTE MYELOID LEUKEMIA NOS		4.24167	55.3659	F	49
	ACUTE MYELOID LEUKEMIA NOS		5.45333	54.6794	F	74
	ACUTE MYELOID LEUKEMIA NOS		4.59167	57.7236	M	73
	ACUTE MYELOID LEUKEMIA NOS		10	80	F	60
	ACUTE MYELOID LEUKEMIA NOS		18	24	F	80
	ACUTE MYELOID LEUKEMIA NOS		12	85	F	40
	ACUTE MYELOID LEUKEMIA NOS		17	23	M	44
	ACUTE MYELOID LEUKEMIA NOS		10	49	F	69
	ACUTE MYELOID LEUKEMIA NOS		10	89	M	77
	ACUTE MYELOID LEUKEMIA NOS		13	27	M	56
	ACUTE MYELOID LEUKEMIA NOS		9	29	F	77
	ACUTE MYELOID LEUKEMIA NOS		15	71	F	49
	ACUTE MYELOID LEUKEMIA NOS		12	90	M	79
	ACUTE MYELOID LEUKEMIA NOS		11	81	M	60
	ACUTE MYELOID LEUKEMIA NOS		14	63	M	25
	ACUTE MYELOID LEUKEMIA NOS		10	88	F	40
	ACUTE MYELOID LEUKEMIA NOS		14	25	M	26
	ACUTE MYELOID LEUKEMIA NOS		15	81	M	83
	ACUTE MYELOID LEUKEMIA NOS		12	51	F	59
	ACUTE MYELOID LEUKEMIA NOS		11	90	F	64
	ACUTE MYELOID LEUKEMIA NOS		3	57	F	83
	ACUTE MYELOID LEUKEMIA NOS		8	78	M	66
	ACUTE MYELOID LEUKEMIA NOS		10	60	F	29
	ACUTE MYELOID LEUKEMIA NOS		15	82	F	66
	ACUTE MYELOID LEUKEMIA NOS		12	90	M	77
	ACUTE MYELOID LEUKEMIA NOS		9	81	F	47
	ACUTE MYELOID LEUKEMIA NOS		12	81	F	31
	ACUTE MYELOID LEUKEMIA NOS		12	35	M	82
	ACUTE MYELOID LEUKEMIA NOS		12	88	F	70
	ACUTE MYELOID LEUKEMIA NOS		10	89	M	68
	ACUTE MYELOID LEUKEMIA NOS		12	83	M	63
	ACUTE MYELOID LEUKEMIA NOS		11	86	F	72
	ACUTE MYELOID LEUKEMIA NOS		13	68	F	67
	ACUTE MYELOID LEUKEMIA NOS		11	21	M	62
	ACUTE MYELOID LEUKEMIA NOS		14	91	F	74
	ACUTE MYELOID LEUKEMIA NOS		15	60	M	77
	ACUTE MYELOID LEUKEMIA NOS		14	79	M	79
	ACUTE MYELOID LEUKEMIA NOS		10	60	M	73
	ACUTE MYELOID LEUKEMIA NOS		18	87	F	80
	ACUTE MYELOID LEUKEMIA NOS		10	90	F	64
	ACUTE MYELOID LEUKEMIA NOS		12	90	M	74
	ACUTE MYELOID LEUKEMIA NOS		13	89	F	70
	ACUTE MYELOID LEUKEMIA NOS		14	67	F	67
	ACUTE MYELOID LEUKEMIA NOS		24	64	M	53
	ACUTE MYELOID LEUKEMIA NOS		14	60	M	48
	ACUTE MYELOID LEUKEMIA NOS		10	32	F	72
	ACUTE MYELOID LEUKEMIA NOS		2.88833	57	M	68
	ACUTE MYELOID LEUKEMIA NOS		21.3617	56.1961	F	80
	ACUTE MYELOID LEUKEMIA NOS		4.59167	57.7236	M	73
	ACUTE MYELOID LEUKEMIA NOS		4.15	80	F	77
	ACUTE MYELOID LEUKEMIA NOS		4.95667	67.6825	F	82
	ACUTE MYELOID LEUKEMIA NOS		5.14667	55.8125	F	90
	ACUTE MYELOID LEUKEMIA NOS		2.59333	50.4975	F	71
	ACUTE MYELOID LEUKEMIA NOS		53.54	67.2225	F	67
	LYMPHOID NEOPLASM
	PRECURSOR LYMPHOID NEOPLASM
	B-LYMPHOBLASTIC t(9;22)		3.365	9.86	M	71
	B-LYMPHOBLASTIC t(9;22)		4.59167	25.9675	M	47
	B-LYMPHOBLASTIC t(9;22)		0	43.915	F	69
	B-LYMPHOBLASTIC t(9;22)		1.845	30.5375	F	43
	B-LYMPHOBLASTIC t(9;22)		18.1867	35.54	F	65
	B-LYMPHOBLASTIC t(9;22)		2.92167	8.3075	F	14
	B-LYMPHOBLASTIC t(9;22)		5.52667	32.3625	F	47
	B-LYMPHOBLASTIC t(9;22)		4.42	23.5725	F	13
	B-LYMPHOBLASTIC t(9;22)		1.86667	32.5	F	66
	B-LYMPHOBLASTIC MLL t(4;11)		2.05	65.2775	M	41
	B-LYMPHOBLASTIC MLL t(4;11)		2.32833	80.87	M	34
	B-LYMPHOBLASTIC MLL t(4;11)		3.52833	82.14	F	63
	B-LYMPHOBLASTIC MLL t(4;11)		4.635	53.415	F	51
	B-LYMPHOBLASTIC MLL t(4;11)		3.275	15.0775	F	11
	B-LYMPHOBLASTIC MLL t(4;11)		3.76667	55.6343	F	22
	B-LYMPHOBLASTIC MLL t(12;21)		14.91	32.1475	M	9
	B-LYMPHOBLASTIC MLL t(12;21)		7.40167	21.7775	F	9
	B-LYMPHOBLASTIC HYPERDIPLOIDY		8.76667	19.55	M	8
	B-LYMPHOBLASTIC HYPERDIPLOIDY		4.15833	28.67	M	15
	B-LYMPHOBLASTIC HYPERDIPLOIDY		3.235	6.42	M	4
	B-LYMPHOBLASTIC HYPERDIPLOIDY		3.835	7.57	M	4
	B-LYMPHOBLASTIC HYPERDIPLOIDY		2.25167	37.63	M	4
	B-LYMPHOBLASTIC HYPERDIPLOIDY		45.8383	52.4475	M	13
	B-LYMPHOBLASTIC HYPERDIPLOIDY		2.345	5.705	F	12
	B-LYMPHOBLASTIC HYPERDIPLOIDY		37.7817	6.86	F	26
	B-LYMPHOBLASTIC HYPERDIPLOIDY		2.19667	9.4775	F	5
	T-LYMPHOBLASTIC		40.3833	54.75	M	13
	MATURE B-CELL NEOPLASM
	CLL NORMAL KARYOTYPE		25.695	14.0225	M	49
	CLL NORMAL KARYOTYPE		20.4517	22.4625	M	70
	CLL NORMAL KARYOTYPE		25.165	45.1925	M	79
	CLL NORMAL KARYOTYPE		20.985	20.16	M	72
	CLL NORMAL KARYOTYPE		33.715	10.5625	M	75
	CLL NORMAL KARYOTYPE		8.875	16.375	M	80
	CLL NORMAL KARYOTYPE		36.3717	24.0875	M	87
	CLL NORMAL KARYOTYPE		17.96	9.28	F	75
	CLL 11Q-		32.0583	8.2575	M	73
	CLL 11Q-		22.9067	28.4925	M	63
	CLL 11Q-		30.0383	18.075	M	52
	CLL 11Q-		42.075	5.64	M	66
	CLL 11Q-		17.84	44.0575	M	86
	CLL 11Q-		25.1867	13.7025	F	77
	CLL 11Q-		27.1683	19.7775	F	65
	CLL 13Q-		10.55	13.255	M	64
	CLL 13Q-		35.5067	56.055	M	86
	CLL 13Q-		21.5367	38.0275	M	69
	CLL 13Q-		43.9183	43.685	M	90
	CLL 13Q-		21.5367	38.0275	M	69
	CLL 13Q-		26.925	8.1475	F	76
	CLL 13Q-		12.0517	33.695	F	69
	CLL 13Q-		6.27667	14.96	F	60
	CLL 13Q-		30.105	32.0425	F	66
	CLL 13Q-		44.8117	49.6575	F	65
	CLL 13Q-		32.565	23.76	F	66
	CLL 13Q-		12.14	11.3975	F	81
	CLL 13Q-		26.295	14.055	F	70
	CLL 11Q- 13Q-		8.60667	52.9725	M	61
	CLL 11Q- 13Q-		7.47	10.735	M	54
	CLL 11Q- 13Q-		57.895	41.37	M	71
	CLL 11Q- 13Q-		24.5517	11.41	M	83
	CLL 11Q- 13Q-		42.5933	10.4625	M	72
	CLL 11Q- 13Q-		20.7783	14.8	M	54
	CLL 11Q- 13Q-		25.3567	29.0025	M	74
	CLL 11Q- 13Q-		43.5733	10.595	M	76
	CLL 11Q- 13Q-		42.7333	35.1475	M	78
	CLL 11Q- 13Q-		23.6433	10.1275	F	80
	CLL 11Q- 13Q-		10.27	21.9825	F	79
	CLL 11Q- 13Q-		36.9183	7.1675	F	83
	CLL 12+		5.24	12.61	M	61
	CLL 12+		16.5833	17.6925	M	68
	CLL 12+		31.2267	18.005	M	80
	CLL 12+		25.3967	8.9175	M	79
	CLL 12+		30.495	16.975	M	63
	CLL 12+		19.7167	22.535	F	77
	CLL 12+		44.35	8.6925	F	71
	CLL complex karyotype		3.37167	43.7475	M	71
	CLL complex karyotype		10.7533	8.6125	M	74
	CLL complex karyotype		45.3667	7.2825	M	78
	CLL complex karyotype		34.065	21.275	M	78
	CLL complex karyotype		35.085	8.925	M	87
	CLL complex karyotype		27.0317	33.0275	F	91
	CLL complex karyotype		14.0983	16.64	M	57
	CLL complex karyotype		30.6317	9.15	M	60
	CLL complex karyotype		34.665	42.4025	M	74
	CLL complex karyotype		33.0267	7.865	M	83
	CLL complex karyotype		35.1883	22.19	M	61
	CLL complex karyotype		47.2283	15.9675	M	61
	CLL complex karyotype		20.4033	9.515	M	67
	CLL complex karyotype		36.1683	7.1675	M	83
	CLL complex karyotype		34.9967	17.2775	M	75
	CLL complex karyotype		33.1533	5.355	M	91
	CLL complex karyotype		22.3417	64.355	F	62
	CLL complex karyotype		28.5417	28.1425	F	66
	CLL complex karyotype		26.5667	29.8775	F	88
	CLL complex karyotype		42.5967	9.4575	F	87
	CLL complex karyotype		40.99	15.38	F	78
	CLL complex karyotype		15.365	18.775	F	79
	CLL complex karyotype		33.5783	15.87	F	66
	CLL complex karyotype		48.1733	34.56	M	85
	CLL complex karyotype		30.7883	37.0125	F	74
	CLL complex karyotype		52.5733	8.4	F	97
	CLL complex karyotype		16.0833	29.7375	F	67
	CLL complex karyotype		34.4867	10.7575	F	91
	CLL complex karyotype		29.4683	16.865	F	82
	CLL complex karyotype		54.0667	43.705	F	75
	CLL complex karyotype		50.8283	27.1775	F	74
	CLL complex karyotype		22.7083	28.0975	F	71
	burkitt lymphoma		0.918333	9.4375	M	74
	burkitt lymphoma		1.16	7.3	M	12
	burkitt lymphoma		4.10167	8.4125	M	24
	burkitt lymphoma		3.355	11.7775	M	40
	burkitt lymphoma		3.49167	9.725	M	61
	burkitt lymphoma		3.60667	10.28	M	61
	burkitt lymphoma		6.94667	14.4475	M	9
	burkitt lymphoma		4.31833	11.915	F	25
	burkitt lymphoma		9.38833	8.9525	F	13
	burkitt lymphoma		3.60667	10.28	M	61
	burkitt lymphoma		6.94667	14.4475	M	9
	burkitt lymphoma		39.8367	55.81	M	47
	burkitt lymphoma		19.67	25.14	M	9
	burkitt lymphoma		32.6	9.365	M	13
	burkitt lymphoma		47.0367	51.085	M	26
	burkitt lymphoma		57.5967	28.965	M	15
	burkitt lymphoma		13.4367	4.93	M	39
	burkitt lymphoma		9.36333	13.9125	M	73
	burkitt lymphoma		39.8367	55.81	M	47
	burkitt lymphoma		6.71167	37.6575	F	40
	burkitt lymphoma		6.595	10.7525	M	41
	burkitt lymphoma		18.5233	8.6675	M	23
	burkitt lymphoma		29.195	28.1125	M	15
	burkitt lymphoma		31.3417	20.2375	M	20
	burkitt lymphoma		5.18167	25.1075	M	41
	burkitt lymphoma		39.8517	8.7525	M	25
	burkitt lymphoma		28.2183	55.7	M	66
	burkitt lymphoma		43.0133	16.5025	M	38
	burkitt lymphoma		15.6083	11.6425	F	26
	burkitt lymphoma		65.75	53.375	F	69
	burkitt lymphoma		8.205	16.1925	M	76
	burkitt lymphoma		36.9833	8.7175	M	12
	burkitt lymphoma		39.365	46.6325	M	25
	burkitt lymphoma		54.3	43.75	F	83
	burkitt lymphoma		57.94	40.4225	F	87
	burkitt lymphoma		70.625	52.41	F	88
	burkitt lymphoma		51.9667	43.3525	F	79
	burkitt lymphoma		51.8167	43.95	F	88
	burkitt lymphoma		44.9433	32.28	F	27
	burkitt lymphoma		37.2883	27.1425	F	50
	Follicular lymphoma		8.68333	16.51	M	70
	Follicular lymphoma		2.68167	9.3025	M	38
	Follicular lymphoma		4.76667	18.5425	M	68
	Follicular lymphoma		4.51667	15.495	M	60
	Follicular lymphoma		4.23	13.5225	M	66
	Follicular lymphoma		8.32167	16.28	M	77
	Follicular lymphoma		4.32667	13.6625	M	51
	Follicular lymphoma		9.19833	22.36	M	46
	Follicular lymphoma		42.6317	35.4425	M	66
	Follicular lymphoma		7.255	26.5075	M	87
	Follicular lymphoma		1.87	26.8775	M	62
	Follicular lymphoma		6.58167	29.3875	M	34
	Follicular lymphoma		4.83667	18.655	M	61
	Follicular lymphoma		5.34833	40.055	M	76
	Follicular lymphoma		0	28.1825	M	62
	Follicular lymphoma		8.05167	29.93	M	46
	Follicular lymphoma		7.33333	9.6675	M	64
	Follicular lymphoma		11.545	14.915	M	75
	Follicular lymphoma		8.995	13.2575	F	60
	Follicular lymphoma		11.0767	12.2225	F	82
	Follicular lymphoma		11.16	11.3425	F	76
	Follicular lymphoma		23.6767	24.98	F	68
	Follicular lymphoma		6.70667	7.195	F	69
	Follicular lymphoma		5.92167	10.1375	F	49
	Follicular lymphoma		4.78667	9.9925	F	69
	Follicular lymphoma		6.87833	15.9875	F	50
	Follicular lymphoma		6.49167	18.9775	F	72
	Follicular lymphoma		11.9683	32.9475	F	42
	Follicular lymphoma		7.88	18.2625	F	64
	Follicular lymphoma t(14;18)		8.07667	55.025	F	67
	Follicular lymphoma t(14;18)		8.00333	11.265	F	64
	Follicular lymphoma t(14;18)		7.935	12.3725	F	84
	Follicular lymphoma t(14;18)		32.7183	43.5325	M	63
	Follicular lymphoma t(14;18)		46.0683	22.805	M	58
	Follicular lymphoma t(14;18)		2.49167	8.8125	M	53
	Follicular lymphoma t(14;18)		39.3283	32.99	M	59
	Follicular lymphoma t(14;18)		17.2933	17.1075	F	78
	Follicular lymphoma t(14;18)		4.13	10.095	F	61
	Follicular lymphoma t(14;18)		32.7517	17.5125	F	38
	Follicular lymphoma t(14;18)		8.04667	19.5	F	59
	Follicular lymphoma t(14;18)		5.77667	11.5525	F	63
	Follicular lymphoma t(14;18)		12.5183	7.865	F	46
	Follicular lymphoma t(14;18)		55.3283	61.7975	F	66
	Follicular lymphoma t(14;18)		40.8583	36.6275	M	62
	Follicular lymphoma t(14;18)		9.38333	11.2125	M	64
	Follicular lymphoma t(14;18)		1.61833	48.5375	M	73
	Follicular lymphoma t(14;18)		52.6817	63.61	M	56
	Follicular lymphoma t(14;18)		30.8333	21.8475	M	73
	Follicular lymphoma t(14;18)		45.52	41.2425	M	61
	Follicular lymphoma t(14;18)		53.7883	30.2725	M	68
	Follicular lymphoma t(14;18)		37.0833	41.105	M	71
	Follicular lymphoma t(14;18)		37.6117	19.43	M	69
	Follicular lymphoma t(14;18)		56.7467	60.215	F	62
	Follicular lymphoma t(14;18)		23.665	15.0475	F	89
	Follicular lymphoma t(14;18)		59.7933	63.95	M	73
	Follicular lymphoma t(14;18)		57.7217	17.3725	M	55
	Follicular lymphoma t(14;18)		59.7	50.1825	F	69
	Follicular lymphoma t(14;18)		59.3333	28.19	F	72
	Follicular lymphoma t(14;18)		53.9	19.87	F	74
	Follicular lymphoma t(14;18)		44.945	33.785	F	73
	Follicular lymphoma t(14;18)		39.0483	36.3875	M	46
	Follicular lymphoma t(14;18)		6.965	20.48	F	63
	Follicular lymphoma t(14;18)		26.54	25.96	F	66
	Follicular lymphoma t(14;18)		48.16	10.92	M	61
	Follicular lymphoma t(14;18)		46.1183	44.035	M	74
	Follicular lymphoma t(14;18)		23.1217	29.085	M	43
	Follicular lymphoma t(14;18)		55.2167	32.4375	F	52
	Follicular lymphoma t(14;18)		60.5967	46.855	F	61
	Follicular lymphoma t(14;18)		26.3983	24.6175	F	67
	Follicular lymphoma t(14;18)		28.4583	67.5025	F	70
